# Supplementary material for: Population Structure and Evidence for Both Clonality and Recombination among Brazilian Strains of the Subgenus Leishmania (Viannia)
Source: PLoS Negl Trop Dis. 2013 Oct 31;7(10):e2490. doi: 10.1371/journal.pntd.0002490 (PMC3814519; doi:10.1371/journal.pntd.0002490)
Supplement: Table S1 — Designation, characteristics and MLMT profiles of the Brazilian strains of subgenus Leishmania (Viannia) used in this study. T – reference strain of the species; 1 – zymodemes according to the CLIOC system – IOC/Z [11]; 2 – population assignment according to STRUCTURE analysis; 3 – normalization of microsatellite fragment sizes in described as Materials and Methods. VL – visceral leishmaniasis; CL – cutaneous leishmaniasis; MCL – mucocutaneous leishmaniasis; DL – disseminated cutaneous leishmaniasis; CLIOC - Coleção de Leishmania do Instituto Oswaldo Cruz (IOC-L-code); BH - Coleção de Universidade Federal de Minas Gerais, Belo Horizonte, Brazil. (XLSX) [file pntd.0002490.s007.xlsx]

## Sheet: 120 diploid FG 1columns
Species	Code IOC-L or BH	WHO-code	Region	Source	Clinical picture	Zymo-deme1	MLMT profile	Pop. K32	Sub-pop.2	Normalized sizes of amplified microsatellite containing fragments3 (bp)
										CSg46	CSg47	CSg48	CSg53	CSg55	CSg59	7G	11H	11C	6F	10F	B6F	B3H	AC01R	AC16R
L. guyanensis	L-2493	MHOM/BR/2002/NMT-RBO013	Acre	human	CL	Z110	Lgua26	3	3A	87 / 89	77 / 89	74	96 / 100	93 / 95	98	94	102	94	81	95	83	69 / 75	115	93 / 95
L. guyanensis	L-2372	MHOM/BR/1997/292-G	Amazonas	human	CL	Z23	Lgua1	1		89 / 91	103 / 105	76	84	109 / 113	96	88	98	92	83	97 / 99	85	67	115	91 / 93
L. guyanensis	L-2345	MHOM/BR/1997/230-P	Amazonas	human	CL	Z23	Lgua2	1		87 / 91	95	76	84	103 / 111	96 / 98	88	98	92	83	97	83	69 / 71	113	91
L. guyanensis	L-2350	MHOM/BR/1997/237-P	Amazonas	human	CL	Z23	Lgua3	1		89 / 91	103 / 105	76	84	109 / 113	96 / 98	88	98	92	83	97 / 99	85	67	115	91 / 93
L. guyanensis	L-2407	MHOM/BR/1997/328-P	Amazonas	human	CL	Z23	Lgua25	1		87 / 91	97 / 99	78	84	107 / 111	96	88	88	92	83	97	83	67 / 69	113	93 / 97
L. guyanensis	L-2406	MHOM/BR/1997/327-P	Amazonas	human	CL	Z23	Lgua4	1		87 / 91	93 / 103	76	84	111	96	88	98	92 / 94	83 / 85	97	83	67 / 71	113 / 115	91 / 93
L. guyanensis	L-2410	MHOM/BR/1997/331-P	Amazonas	human	CL	Z23	Lgua27	1		87 / 91	103 / 105	76	84	111	94 / 96	88	90	92 / 94	83	97	85	67 / 69	113 / 115	91 / 97
L. guyanensis	L-2377	MHOM/BR/1997/298-P	Amazonas	human	CL	Z23	Lgua5	1		87 / 91	103 / 105	76	84	109 / 111	96	88	96	90 / 92	83	97	83	67 / 71	113 / 115	93
L. guyanensis	L-2339	MHOM/BR/1997/213-P	Amazonas	human	CL	Z23	Lgua28	1		89 / 91	101 / 103	76	84	103	94 / 96	88	90	92	83	97 / 99	83	71	111	91 / 95
L. guyanensis	L-2405	MHOM/BR/1997/325-P	Amazonas	human	CL	Z23	Lgua6	1		89 / 91	95 / 105	76	84	111	94 / 96	88	98	92 / 94	83	97	83	67	113	93
L. guyanensis	L-2390	MHOM/BR/1997/308-P	Amazonas	human	CL	Z23	Lgua29	1		87 / 91	87 / 95	76	84 / 88	111	96	88 / 96	90	92	85	97 / 99	83	65 / 67	113	91 / 97
L. guyanensis	L-2386	MHOM/BR/1997/304-P	Amazonas	human	CL	Z23	Lgua7	1		89 / 91	95 / 105	76	84	111 / 113	96	88	88	92 / 94	83	97	83	67 / 71	115	93
L. guyanensis	L-2403	MHOM/BR/1997/324-P	Amazonas	human	CL	Z23	Lgua8	1		89 / 91	93 / 97	76	84	107 / 111	94 / 96	88	96 / 98	92	83	97	83	65 / 71	113 / 115	91 / 93
L. guyanensis	L-2351	MHOM/BR/1997/240-P	Amazonas	human	CL	Z23	Lgua9	1		89 / 91	93 / 103	76	84	105 / 111	96	88	98	92 / 94	83	97	83	67 / 71	113 / 115	91 / 97
L. guyanensis	L-2340	MHOM/BR/1997/215-P	Amazonas	human	CL	Z23	Lgua10	1		89 / 91	95 / 103	76	84	105 / 111	96	88	98	92 / 94	83	97	85	71	113 / 115	95 / 97
L. guyanensis	L-2354	MHOM/BR/1997/243-P	Amazonas	human	CL	Z23	Lgua11	1		89 / 91	89 / 95	76	84	107 / 111	96	88	98	92	83	97	83	67	113 / 115	91 / 97
L. guyanensis	L-2334	MHOM/BR/1997/202P	Amazonas	human	CL	Z23	Lgua12	1		89 / 91	105	76	84	109 / 113	96 / 98	88	98	92	83	99	85	67	115	91 / 93
L. guyanensis	L-2335	MHOM/BR/1997/203P	Amazonas	human	CL	Z23	Lgua13	1		87 / 91	95 / 105	76	84	111	96	88	98	92 / 94	83	97 / 99	83	65 / 67	113	93
L. guyanensis	L-2336	MHOM/BR/1997/203G	Amazonas	human	CL	Z23	Lgua13	1		87 / 91	95 / 105	76	84	111	96	88	98	92 / 94	83	97 / 99	83	65 / 67	113	93
L. guyanensis	L-2337	MHOM/BR/1997/210P	Amazonas	human	CL	Z23	Lgua30	1		87 / 91	91 / 103	76 / 78	84	107 / 109	98	88	100	92 / 94	83	97	83	67 / 71	nd	91 / 93
L. guyanensis	L-2338	MHOM/BR/1997/212P	Amazonas	human	CL	Z23	Lgua14	1		89 / 91	95 / 105	76	84	109 / 111	94 / 96	88	88	92	83	97	85	67 / 71	113	97
L. guyanensis	L-2341	MHOM/BR/1997/223P	Amazonas	human	CL	Z23	Lgua15	1		87 / 91	95 / 105	76	84	111	94 / 96	88	98	92	83	97	85	67 / 71	115	91 / 93
L. guyanensis	L-2342	MHOM/BR/1997/227P	Amazonas	human	CL	Z23	Lgua16	1		89 / 91	89 / 105	76	84	109 / 111	96 / 98	88	88	92 / 94	83	97	83	67 / 71	113 / 115	91 / 93
L. guyanensis	L-2346	MHOM/BR/1997/233P	Amazonas	human	CL	Z23	Lgua31	1		87 / 91	103 / 105	76	84	111	96	88	88	94 / 96	83	97	83	65 / 71	113	91
L. guyanensis	L-2349	MHOM/BR/1997/236P	Amazonas	human	CL	Z23	Lgua17	1		89 / 91	105	76	84	109 / 113	96 / 98	88	98	92	83	97 / 99	85	67	115	91 / 93
L. guyanensis	L-2352	MHOM/BR/1997/241P	Amazonas	human	CL	Z23	Lgua32	1		87 / 91	101	76	84	103 / 105	96	88 / 96	88	92 / 94	83	97 / 99	85	71	111	95
L. guyanensis	L.2355	MHOM/BR/1997/245P	Amazonas	human	CL	Z23	Lgua18	1		89 / 91	103 / 105	76	84	111	96	88	98	92 / 94	83	97	83 / 85	67 / 71	113	93
L. guyanensis	L-2357	MHOM/BR/1997/247P	Amazonas	human	CL	Z23	Lgua19	1		89 / 91	95 / 107	76	84	111	96	88	98	92	83	97	83	67	113	91 / 93
L. guyanensis	L-2359	MHOM/BR/1997/249P	Amazonas	human	CL	Z23	Lgua20	1		89 / 91	95	76	84	111	96	88	98	92	83	97	83	67	113 / 115	93
L. guyanensis	L-2364	MHOM/BR/1997/257-P	Amazonas	human	CL	Z23	Lgua21	1		89 / 91	93	76	84	109 / 111	94 / 96	88	98	92 / 94	83	97	83	67 / 71	113	93 / 95
L. guyanensis	L-1061	MCHO/BR/1985/IM2183	Amazonas	Choloepus didactylus	na	Z23	Lgua22	1		89 / 91	93 / 103	76	84	111 / 113	94 / 96	88	98	92 / 94	83	97 / 99	83 / 85	71	113 / 115	91 / 93
L. guyanensis	L-1064	MCHO/BR/1985/IM2285	Amazonas	Choloepus didactylus	na	Z23	Lgua23	1		89 / 91	93	76	84	113	96 / 98	88	98	92	83	97 / 99	81 / 85	67 / 71	113 / 115	93
L. guyanensis	L-1065	MDID/BR/1985/IM2295	Amazonas	Didelphis marsupialis	na	Z23	Lgua33	1		71 / 91	89 / 91	76	84	107 / 109	94 / 96	88 / 94	86 / 88	96	83 / 85	97 / 99	85	65 / 69	115	91 / 93
L. guyanensis	L-1072	IAND/BR/1985/IM2513	Amazonas	Lutzomyia anduzei	sandfly	Z23	Lgua34	1		71 / 91	91 / 97	76	88	105 / 109	96	88 / 94	88	90	89	97 / 99	83	65 / 67	105 / 113	93
L. guyanensis	L-1094	MDID/BR/1986/IM2845	Amazonas	Didelphis marsupialis	na	Z23	Lgua24	1		89 / 91	93 / 97	76	84	113	96	88	98	90 / 92	83 / 85	97	83	71	113 / 115	93
L. guyanensis	L-1105	MDID/BR/1987/IM3188	Amazonas	Didelphis marsupialis	na	Z23	Lgua35	1		71 / 91	97	76	88	103	96	88	88	90 / 96	83	99	83 / 85	67	115 / 117	93 / 97
L. guyanensis	L-1300	MDID/BR/1987/IM3189	Amazonas	Didelphis marsupialis	na	Z23	Lgua36	1		71 / 91	91	76	84 / 88	105 / 111	96	88 / 94	88	90 / 94	83 / 89	97 / 99	83	67 / 71	113 / 115	93
L. braziliensis	L-2483	MHOM/BR/2000/LTCP13396	Bahia	human	DL	Z27	Lbra2	2	2A	81	125 / 127	70	98 / 100	93	96 / 98	96	86 / 92	94 / 100	91 / 93	93 / 99	101 / 103	81 / 87	91 / 99	85 / 91
L. braziliensis	L-2467	MHOM/BR/2001/LTCP14182	Bahia	human	DL	Z27	Lbra6	2	2A	81	109 / 119	70	100	93	96 / 98	98 / 100	86 / 92	100	91 / 93	99	95 / 101	81 / 87	99	91
L. braziliensis	L-2468	MHOM/BR/2001/LTCP14183	Bahia	human	MCL	Z27	Lbra3	2	2A	81	111 / 119	70	100	93	96 / 98	100	92	94 / 100	91 / 93	99	79	81	99	91 / 93
L. braziliensis	L-2475	MHOM/BR/2001/LTCP14214	Bahia	human	CL	Z27	Lbra4	2	2A	81	119 / 127	70	98 / 100	93	96	100	86 / 92	90 / 100	91	99	87 / 91	81 / 87	99	91
L. braziliensis	L-2836	MHOM/BR/21994/LTCP9845	Bahia	human	CL	Z27	Lbra5	2	2A	81 / 91	117 / 119	70	100	93	96 / 98	100	92	100	93	93 / 99	95	81 / 87	99	91 / 93
L. braziliensis	L-2476	MHOM/BR/2001/LTCP14278	Bahia	human	DL	Z27	Lbra6	2	2A	81	109 / 119	70	100	93	96 / 98	98 / 100	86 / 92	100	91 / 93	99	95 / 101	81 / 87	99	91
L. braziliensis	L-2211	MHOM/BR/00/LTB300	Bahia	human	MCL	Z27	Lbra1	2	2A	81	109 / 117	70	100	93	96 / 98	100	92	100	91 / 93	99 / 109	95	77 / 87	99	91
L. braziliensis	L-2463	MHOM/BR/2001/JOLIVAL	Bahia	human	MCL	Z27	Lbra7	2	2A	81	109 / 117	70	100	93	96 / 98	96 / 100	92	100	91 / 93	99 / 109	95	77 / 87	99	91
L. braziliensis	L-2832	MHOM/BR/1995/LTCP9783	Bahia	human	CL	Z27	Lbra8	2	2A	81	107 / 127	71	98	93	96 / 98	100	86 / 92	100	93	99 / 109	95 / 101	81 / 87	99	91
L. braziliensis	L-2419	MHOM/BR/1999/JAS	Pernambuco	human	CL	Z73	Lbra9	2	2A	81	111 / 119	70	98 / 100	93	98	96 / 100	86	94 / 100	91 / 93	99 / 107	95 / 107	77 / 81	99	91 / 93
L. braziliensis	L-2513	MHOM/BR/2000/LMG	Pernambuco	human	CL	Z105	Lbra10	2	2A	81	113 / 119	70	98 / 100	93	98	100	86	94 / 100	91 / 93	99 / 107	nd	77 / 81	99	91 / 93
L. braziliensis	L-2515	MHOM/BR/2001/TSS	Pernambuco	human	CL	Z78	Lbra11	2	2A	81	113 / 119	70	98 / 100	93	98	100	86	94 / 100	91 / 93	99 / 107	85 / 89	77 / 81	99	91 / 93
L. braziliensis	L-2516	MHOM/BR/2001/WJS	Pernambuco	human	CL	Z105	Lbra12	2 (hyb2/3)	2A	81	95	70 / 90	98 / 100	93 / 97	98	100	86	94 / 100	91 / 93	99 / 107	83 / 107	71 / 81	99	95
L. braziliensis	L-2511	MHOM/BR/2001/JS	Pernambuco	human	CL	Z105	Lbra13	2	2A	81	113 / 119	70 / 76	98 / 100	93	98	96 / 100	86	94 / 100	91 / 93	99 / 107	83 / 107	77 / 81	99	91 / 93
L. braziliensis	L-2424	MMES/BR/1999/SENTINELAI	Pernambuco	Mesocricetus auratus	CL	Z72	Lbra14	2	2A	81	113 / 119	70	98 / 100	93	98	100	86	94 / 100	91 / 93	99 / 107	86 / 95	77 / 81	99	91 / 93
L. braziliensis	L-2427	MHOM/BR/1999/SJB	Pernambuco	human	CL	Z74	Lbra15	2	2A	81	83 / 109	70	98	93	98	96	86	90 / 100	91	99	95	75 / 77	99	91
L. braziliensis	L-2547	MNEC/BR/2002/CPqAM-191	Pernambuco	Nectomys spec.	CL	Z74	Lbra16	2	2A	81 / 105	83 / 109	70	98	93	98	96	86	90 / 100	91	99	95	75 / 77	99	91
L. braziliensis	L-2923	MHOM/BR/2006/AASR	Pernambuco	human	CL	Z72	Lbra44	3	3B	73	85	70	88	93	96	110 / 112	86	102	101	91	79	69	97	107
L. braziliensis	L-2932	MHOM/BR/2006/HBO	Pernambuco	human	CL	Z75	Lbra45	3	3B	73	85	70	88	93	96	112	86	102	101	91	79	69	97	107
L. braziliensis	L-2953	MHOM/BR/2006/MVRGR	Pernambuco	human	CL	Z75	Lbra46	3	3B	73	85	70	88	93	96	112	86	102	101	91	79	69	97	109
L. braziliensis	L-2446	MHOM/BR/2002/JCS	Pernambuco	human	CL	Z73	Lbra17	2 (hyb2/3)	2A	81	89	71 / 76	84 / 98	93	nd	88 / 100	94	86	83 / 91	97 / 99	91 / 95	69 / 81	99	93
L. braziliensis	L-2420	MHOM/BR/1999/PCS	Pernambuco	human	CL	Z45	Lbra18	2	2A	81	111 / 117	70	98 / 100	93	98	96 / 100	86	94 / 100	91 / 93	99 / 107	95 / 107	77 / 81	99	91 / 93
L. braziliensis	L-2509	MHOM/BR/2001/CRFN	Pernambuco	human	CL	Z74	Lbra19	2	2A	81	109 / 117	70	98 / 100	93	98	96 / 100	86	94 / 100	91 / 93	99 / 107	95 / 107	77 / 81	99	91 / 93
L. braziliensis	L-3061	MHOM/BR/2008/OPS	Rio de Janeiro	human	CL	nd	Lbra21	2	2B	81	117	71	98	93	96 / 98	96 / 100	86	94 / 100	91	93 / 99	101	77 / 87	99	91
L. braziliensis	L-2152	MHOM/BR/1996/AFN	Rio de Janeiro	human	CL	Z27	Lbra22	2	2B	81	117 / 125	71	98	93	96 / 98	100	86	94	91	99	95 / 101	81 / 87	99	91 / 93
L. braziliensis	L-0035	MHOM/BR/1980/3309	Rio de Janeiro	human	CL	Z27	Lbra23	2	2B	81 / 95	117 / 125	71	98	93	96 / 98	100	86	94	91	99	95 / 101	81 / 87	99	91 / 93
L. braziliensis	L-0018	MHOM/BR/1982/RPF	Rio de Janeiro	human	CL	Z27	Lbra24	2	2B	81	115 / 117	71	98	93	96 / 98	100	86	94	91	99	95 / 101	81 / 87	99	91 / 93
L. braziliensis	L-3027	MCAN/BR/2007/HG-04	Espírito Santo	canine	CL	Z27	Lbra20	2	2A/B	91 / 95	121 / 123	71	98	93	98	96 / 100	86	94	91	99	103	81 / 87	99	91 / 93
L. braziliensis	L-3070	MCAN/BR/2008/CBG-15	Espírito Santo	canine	CL	Z27	Lbra22	2	2B	81	117 / 125	71	98	93	96 / 98	100	86	94	91	99	95 / 101	81 / 87	99	91 / 93
L. braziliensis	BH141	MHOM/BR/1986/BH141	Minas Gerais	human	CL	nd	Lbra25	2	2B	81	117	71	98	93	96	96 / 100	86	94 / 100	91	93 / 99	101	77 / 87	99	91
L. braziliensis	BH17	MHOM/BR/1988/BH17	Minas Gerais	human	CL	nd	Lbra26	2	2B	81	117 / 129	71	98	93	96 / 98	100	86	94	91	99	95 / 101	81 / 87	99	91 / 93
L. braziliensis	BH186	MHOM/BR/1988/BH186	Minas Gerais	human	CL	nd	Lbra27	2	2B	81	119 / 125	71	98	93	96 / 98	96 / 100	86	94	91	99	95 / 101	81 / 87	99	91 / 93
L. braziliensis	BH118	MHOM/BR/1991/BH118	Minas Gerais	human	CL	nd	Lbra26	2	2B	81	117 / 129	71	98	93	96 / 98	100	86	94	91	99	95 / 101	81 / 87	99	91 / 93
L. braziliensis	BH123	MHOM/BR/1981/BH123	Minas Gerais	human	CL	nd	Lbra28	2	2B	81	117 / 129	71	98	93	96 / 98	100	86	94	91	99	95 / 101	81 / 87	99	91
L. braziliensis	BH450	MHOM/BR/1991/BH450	Minas Gerais	human	CL	nd	Lbra26	2	2B	81	117 / 129	71	98	93	96 / 98	100	86	94	91	99	95 / 101	81 / 87	99	91 / 93
L. braziliensis	BH451	MHOM/BR/1991/BH451	Minas Gerais	human	CL	nd	Lbra26	2	2B	81	117 / 129	71	98	93	96 / 98	100	86	94	91	99	95 / 101	81 / 87	99	91 / 93
L. braziliensis	BH452	MHOM/BR/1991/BH452	Minas Gerais	human	CL	nd	Lbra29	2	2B	81	117 / 129	71	98	93	96 / 98	96 / 100	86	94	91	99	95 / 101	81 / 87	99	91 / 93
L. braziliensis	BH453	MHOM/BR/1991/BH453	Minas Gerais	human	CL	nd	Lbra26	2	2B	81	117 / 129	71	98	93	96 / 98	100	86	94	91	99	95 / 101	81 / 87	99	91 / 93
L. braziliensis	BH454	MHOM/BR/1991/BH454	Minas Gerais	human	CL	nd	Lbra30	2	2B	81	117 / 129	71	98	93	96 / 98	100	86	94	91	99	95 / 101	81	99	91 / 93
L. braziliensis	BH455	MHOM/BR/1991/BH455	Minas Gerais	human	CL	nd	Lbra26	2	2B	81	117 / 129	71	98	93	96 / 98	100	86	94	91	99	95 / 101	81 / 87	99	91 / 93
L. braziliensis	BH456	MHOM/BR/1992/BH456	Minas Gerais	human	CL	nd	Lbra31	2	2B	81	117 / 129	71	98	87 / 93	96 / 98	100	86	94	91	99	95 / 101	81 / 87	99	91 / 93
L. braziliensis	BH457	MHOM/BR/1992/BH457	Minas Gerais	human	CL	nd	Lbra26	2	2B	81	117 / 129	71	98	93	96 / 98	100	86	94	91	99	95 / 101	81 / 87	99	91 / 93
L. braziliensis	BH458	MHOM/BR/1992/BH458	Minas Gerais	human	CL	nd	Lbra26	2	2B	81	117 / 129	71	98	93	96 / 98	100	86	94	91	99	95 / 101	81 / 87	99	91 / 93
L. braziliensis	BH459	MHOM/BR/1992/BH459	Minas Gerais	human	CL	nd	Lbra26	2	2B	81	117 / 129	71	98	93	96 / 98	100	86	94	91	99	95 / 101	81 / 87	99	91 / 93
L. braziliensis	RR1	MHOM/BR/2000/RR1	Paraná	human	CL	nd	Lbra47	3 (hyb2/3)	3B	85	85	71	84 / 98	93	98	92 / 110	92	92 / 98	97	99	99	83	99	91 / 93
L. braziliensis	LOA	MHOM/BR/1993/709-LOA	Paraná	human	CL	nd	Lbra32	2	2B	81	117 / 119	71	98	93	96	96 / 100	86	94 / 100	91	93 / 99	101	77 / 87	99	91
L. braziliensis	VU	MHOM/BR/1993/769-VU	Paraná	human	CL	nd	Lbra33	2	2B	81	119	71	98	93	96	96 / 100	86	94 / 100	91	93 / 99	101	77 / 87	99	91
L. braziliensis	L-0918	MRAT/BR/1987/C18.454	Ceará	Rattus rattus	na	Z27	Lbra48	3	3B	91 / 95	83 / 85	70	96 / 98	93	98 / 100	92 / 96	86 / 92	92 / 98	89 / 95	95 / 99	81	67	99	97 / 115
L. braziliensis	L-0921	MHOM/BR/1987/H-210	Ceará	human	CL	Z27	Lbra48	3	3B	91 / 95	83 / 85	70	96 / 98	93	98 / 100	92 / 96	86 / 92	92 / 98	89 / 95	95 / 99	81	67	99	97 / 115
L. braziliensis	L-0566	MHOM/BR/1975/M2903T	Pará	human	CL	Z27	Lbra49	3	3B	91 / 95	85 / 87	70	96 / 98	93	98 / 100	92 / 96	86 / 92	92 / 98	89 / 95	95 / 99	81 / 99	81 / 87	99	97 / 115
L. braziliensis	M8401	IPSY/BR/1981/M8401	Pará	Lutzomyia	sandfly	nd	Lbra50	3 (hyb2/3)	3B	87 / 89	93	71	96 / 98	93	96	96	92 / 94	102 / 110	91	95 / 99	81	81 / 87	99	91 / 93
L. braziliensis	M8471	MHOM/BR/1984/M8471	Pará	human	nd	nd	Lbra51	3 (hyb2/3)	3B	89 / 91	95	71	98	93	96 / 98	98	86	104	89 / 91	95	81	77	99	93 / 111
L. braziliensis	L-0326	MHOM/BR/1983/HCM	Pará	human	CL	nd	Lbra34	3	3A	nd	83 / 85	72	90	93	98 / 100	94 / 96	94	90 / 92	79 / 81	95	79 / 81	67	117 / 119	93
L. braziliensis	L-2491	MHOM/BR/2002/NMT-RBO005	Acre	human	CL	Z78	Lbra35	3	3A	85	85 / 113	72	84	93	98	104	88 / 92	92 / 100	95 / 97	93 / 97	95 / 107	67	103 / 105	99 / 103
L. braziliensis	L-2492	MHOM/BR/2002/NMT-RBO011	Acre	human	CL	Z83	Lbra36	3	3A/D	85	85	77	100	101	96	98	94 / 96	90 / 96	88 / 92	91	95 / 107	63	99	95
L. braziliensis	L-2494	MHOM/BR/2002/NMT-RBO018	Acre	human	CL	Z80	Lbra37	3	3A	79	89 / 111	71	84	93	94 / 96	100 / 102	90	94 / 96	91 / 93	93	87 / 91	69 / 89	103 / 105	99 / 103
L. braziliensis	L-2495	MHOM/BR/2002/NMT-RBO025	Acre	human	CL	Z78	Lbra38	3	3A	79	81 / 83	68 / 80	84	93	96	98 / 118	88 / 90	96 / 98	89 / 93	93 / 97	89 / 91	71 / 87	99	91 / 101
L. braziliensis	L-2498	MHOM/BR/2002/NMT-RBO029	Acre	human	CL	Z84	Lbra39	3	3A/D	85	85	68 / 77	100	101	94 / 96	98 / 100	94	90 / 96	92	91	79	63	97	95 / 99
L. braziliensis	L-2502	MHOM/BR/2002/NMT-RBO040	Acre	human	CL	Z82	Lbra40	3	3A	79	89	72	84	93	98	98 / 106	88 / 92	96 / 98	89	93 / 95	83 / 89	69 / 71	99 / 111	93 / 101
L. braziliensis	L-2499	MHOM/BR/2002/NMT-RBO035	Acre	human	CL	Z81	Lbra41	3	3A	73 / 79	137 / 139	70 / 72	84	93	98	106	88	96 / 98	93 /117	95 / 97	87 / 103	67 / 95	99	95 / 99
L. braziliensis	L-2501	MHOM/BR/2002/NMT-RBO037	Acre	human	CL	Z79	Lbra42	3	3A	79	97 / 123	71	84	93	96	96 / 122	88 / 90	96 / 98	89 / 93	93 / 97	89 / 91	69 / 87	99	91 / 103
L. braziliensis	L-1599	MHOM/BR/1990/IM3690	Amazonas	human	CL	Z27	Lbra52	3 (hyb2/3)	3B	91	101	71	98	93	96	96 / 98	86	94 / 96	95	93 / 97	79	nd	99	93
L. braziliensis	L-1731	MAGO/BR/1992/IM154	Rondonia	Cuniculus paca	na	Z53	Lbra43	3	3A	101	83 / 89	69 / 71	106	87 / 103	98	102	96	138 / 164	91 / 97	93 / 95	85	81	99 / 101	91 / 93
L. shawi	L-1545	MCEB/BR/84/M8408T	Pará	Cebus apella	na	Z26	Lsha1	3	3A	85	85	72	88 / 90	93 / 97	100	94 / 100	112 / 114	90 / 92	79 / 83	95	81	63 / 65	113	93 / 95
L. shawi	L-1067	IWHI/BR/1985/IM2324	Pará	Lutzomyia whitmani	sandfly	Z26	Lsha2	3	3A	83 / 85	nd	72	88 / 90	nd	92	94 / 96	106 / 118	nd	81 / 83	95	nd	63 / 65	nd	nd
L. shawi	L-1068	IWHI/BR/1985/IM2326	Pará	Lutzomyia whitmani	sandfly	Z26	Lsha3	3	3A	83 / 85	85	72	90	93	100	94	106 / 114	90 / 92	79	95 / 99	81	67	113	93 / 95
L. shawi	L-1066	IWHI/BR/1985/IM2322	Pará	Lutzomyia whitmani	sandfly	Z26	Lsha3	3	3A	83 / 85	85	72	90	93	100	94	106 / 114	90 / 92	79	95 / 99	81	67	113	93 / 95
L. lainsoni	L-1023	MHOM/BR/81/M6426T	Pará	human	CL	Z15	Llai1	3	3C	81	75 / 83	94	94	97	96	92 / 102	102 / 104	92 / 98	92 / 97	97	71	59	97 / 103	87
L. lainsoni	L-2497	MHOM/BR/2002/NMT-RBO 027P	Acre	human	CL	Z86	Llai2	3	3C	nd	95 / 97	104 / 109	94 / 106	97	92 / 96	100	98	82	83	97	79	nd	87 / 93	87
L. lainsoni	L-2500	MHOM/BR/2002/NMT-RBO036	Acre	human	CL	Z86	Llai3	3	3C	nd	103 / 107	111	84	89	92	94	82 / 86	nd	nd	97	79	nd	87 / 93	87
L. lainsoni	L-2503	MHOM/BR/2002/NMT-RBO044	Acre	human	CL	Z86	Llai4	3	3C	nd	93 / 95	109 / 131	80 / 108	97	92 / 96	96 / 120	96	nd	nd	97	79	nd	87 / 93	87
L. lainsoni	L-1058	MCOE/BR/1983/IM1367	Rondonia	Coendou spec.	na	Z15	Llai5	3	3C	nd	129	95 / 97	94	97	92	94 / 96	102 / 110	nd	nd	97	71	59	97 / 103	87
L. lainsoni	L-1266	MAGO/BR/1983/IM1721	Pará	Cuniculus paca	na	Z15	Llai6	3	3C	nd	129	95 / 97	94	97	92	94 / 96	102 / 110	nd	83	97	71	59	97 / 103	87
L. naiffi/L. lainsoni hybrid	L-2490	MHOM/BR/2002/NMT-RBO004	Acre (Rio Branco)	human	CL	Z87	Llai/Lnai1	3	3C	nd	97	111 / 117	84 / 106	97	88 / 96	94 / 96	84 / 86	92 / 96	83	97	79	59	87 / 93	87
L. naiffi	L-1365	MDAS/BR/79/M5533T	Pará	Dasypus spec.	na	Z36	Lnai1	3	3D	81	95 / 115	90	96 / 98	97 / 103	100	98	86 / 92	100 / 102	101	105	83	71	99	95
L. naiffi	L-0855	MHOM/BR/1986/IM2773	Amazonas	human	CL	Z36	Lnai2	3	3D	83 / 87	83 / 89	83 / 90	100	97	100 / 102	98 / 100	nd	108 / 110	91 / 103	97 / 105	81 / 85	71	99 / 175	95
L. naiffi	L-0854	ISQU/BR/1985/IM2264	Pará	Lutzomyia squamiventris	sandfly	Z38	Lnai3	3	3D	73 / 77	95 / 97	90	82	97 / 99	100 / 102	98	100	110 / 130	99 / 105	nd	83	71	99	95
L. naiffi	L-0995	MDAS/BR/1987/IM3292	Pará	Dasypus spec.	na	Z36	Lnai4	3	3D	85 / 103	91	90	82	107 / 111	96 / 98	118	100	98	101	107 / 109	83	71	97	95
L. naiffi	L-0847	MHOM/BR/1987/AXEL	Pará	human	CL	Z41	Lnai5	3	3D	81	93 / 103	90	nd	101 / 105	100 / 102	98	nd	110 / 112	101	105	83	71	99	95
L. naiffi	L-0991	MDAS/BR/1987/IM3307	Pará	Dasypus spec.	na	Z37	Lnai6	3	3D	87	93	90	nd	105	98	100 / 126	nd	96 / 102	101	109	77 / 83	71	97 / 171	91 / 95
L. naiffi	L-3007	MHOM/BR/2003/IRCF	Amazonas	human	CL	nd	Lnai7	3	3D	73 / 81	91	90	nd	97	100	98 / 100	nd	110	95 / 99	105	83	71	99	95
L. utingensis	L-2689	ITUB/BR/1977/4964T	Pará (Belem)	Lutzomyia tuberculata	sandfly	Z101	Luti1	3	3A	87 / 89	83	78	104 / 106	105	96	94 / 98	96 / 98	88	105	101 / 107	107 / 109	85 / 89	103 / 155	119
L. lindenbergi	L-2690	MHOM/BR/1966/M15733T	Pará	human	CL	Z102	Llin1	3	3A	83	83	90	92	93	94	78 / 86	90	88 / 90	89	91	83	67	97	85
